# Supplementary material for: Genetic Structure and Optimal Population Size of Wild and Mass-Selected Silver Pomfret (Pampus argenteus) in China: The Implications for Conservation and Selection Breeding Programs
Source: Biology (Basel). 2025 May 12;14(5):534. doi: 10.3390/biology14050534 (PMC12108807; doi:10.3390/biology14050534)
Supplement: Supplementary file 1 [file biology-14-00534-s001.zip › Table S.xlsx]

## Sheet: Table S1
Table S1 Nineteen highly polymorphic microsatellite primers developed for P. argenteus
Loci	Repeat	Length	Primer direction	Primer sequences (5′–3′)	Produce (bp)	Annealing Temperature (℃)
1254F-3	AT	16	F	CCCGCTGCCATACCTCGTCAAT	203	64
			R	GCAGCGATGAAGTGACCAGGAG
1254F-6	CA	62	F	TCAGCACACAATCAGGCAAAAC	245	62
			R	GCACACCCCAAAGCACCAGAG
1254F-8	CA	18	F	TGAGCCTTCCTTCCTCCTTCAG	245	61
			R	ACTCAAGTGGCTCCAGTGATGA
1254F-10	CA	70	F	AGTGGGAAATGTGATGCGAGTC	237	61
			R	GGAGGGAGGTAGTGGAGGTAGA
1676F-1	GT	16	F	GACCTTCCTCACTCAGCCAACA	185	63
			R	CGCGTGTGTGAGGGAGAGAGA
1676F-5	GT	74	F	CAGGCGCTCTTTTCCCCATAGA	248	63
			R	TCTCTCCTCTGTTCGTCCTGGG
1676F-6	CA	14	F	CCTACAGTTGGGGCATGATAAC	144	60
			R	TTGTCCTGTGGGTGTGCATCTA
1676F-7	AAAG	52	F	GACGGAGGAGGAGAGGCAAAAG	249	62
			R	TCACGTTGGTTCCCTCGGTATT
1683F-1	GT	16	F	GACCTTCCTCACTCAGCCAACA	184	63
			R	CGCGTGTGTGAGGGAGAGAGA
1683F-2	CA	22	F	CCCCTCTCTCTCTCCCTCACAC	152	62
			R	ACCCAAGAGCACTCACACATGT
1683F-6	CA	14	F	CCTACAGTTGGGGCATGATAAC	144	60
			R	TTGTCCTGTGGGTGTGCATCTA
1879-1	GT	16	F	GACCTTCCTCACTCAGCCAACA	185	63
			R	CGCGTGTGTGAGGGAGAGAGA
1879-6	GT	24	F	TGGAAGGTGGATGGTGGATGTC	156	62
			R	CCGCTTGCACGTCTTCTCCTAT
1866-1	AC	22	F	GAGCAGCGACCCACCCTGAG	176	64
			R	GGGTTGGGTGGGGTTGGTAATG
1676F-1	GT	16	F	ACCTTCCTCACTCAGCCAACAA	184	62
			R	CGCGTGTGTGAGGGAGAGAGA
1676F-2	CA	22	F	CCCCTCTCTCTCTCCCTCACAC	151	61
			R	CCCAAGAGCACTCACACATGTT
1676F-6	GT	24	F	GTGGAAGGTGGATGGTGGATGT	156	61
			R	CGCTTGCACGTCTTCTCCTATA
0460F-2	CA	16	F	AGTGGCAGTGTGGAGCTCGTA	225	64
			R	AGGACGCCACGCCAGTCATC
0460F-3	AC	12	F	CCAGGGGCAGCTATGAATACAG	203	61
			R	GCTTCTCCAAGGGCAACTGTTT

## Sheet: Table S2
Table S2 The results of Hardy-Weinberg test for the 19 highly polymorphic microsatellite loci
Loci	Number of alleles	He	Ho	HWE	PIC
1254F-3	21	0.8603	0.4444	0.271113	0.79
1254F-6	52	0.9618	0.5455	0.000000**	0.89
1254F-8	31	0.9523	0.9722	0.221292	0.94
1254F-10	47	0.946	0.8235	0.000227**	0.95
1676F-1	52	0.9503	0.4722	0.000000**	0.96
1676F-5	35	0.9077	0.9714	0.575227	0.94
1676F-6	14	0.4186	0.1143	0.001231**	0.57
1676F-7	15	0.9174	0.9444	0.922922	0.83
1683F-1	29	0.9397	0.75	0.000000**	0.92
1683F-2	48	0.8983	0.4722	0.000000**	0.93
1683F-6	18	0.9296	0.75	0.038216*	0.84
1879-1	48	0.9482	0.3143	0.000000**	0.96
1879-6	24	0.8995	0.7778	0.000779**	0.89
1866-1	30	0.6569	0.8762	0.000120**	0.84
1676F-1	16	0.7731	0.9032	0.428372	0.82
1676F-2	29	0.9327	0.6111	0.000000**	0.92
1676F-6	34	0.9292	0.8889	0.964988	0.92
0460F-2	33	0.8889	0.9075	0.829677	0.86
0460F-3	29	0.5978	0.5978	0.000004**	0.84

## Sheet: Table S3
Table S3 The results of Hardy-Weinberg test for the wild and selected P. argenteus populations
Loci	HH	BH	NH	ES	ES-G1	ES-G2	ES-G3
1254F-3	0.0079	0.0627	0.0061	0	0	0	0
1254F-6	0	0	0	0	0	0	0
1254F-8	0.5292	0	0	0.1331	0.033	0.3194	0.5923
1254F-10	0	0	0	0	0.0067	0	0.0079
1676F-1	0	0	0	0	0	0.0043	0.0065
1676F-5	0.0002	0	0	0.4176	0.6003	0.0156	0.0274
1676F-6	0.8107	0.1388	0.0008	0	0	0	0.0474
1676F-7	0.5937	0	0.0031	0.7139	0.1867	0.4437	0.6607
1683F-1	0	0	0	0.0149	0.0005	0.003	0.0033
1683F-2	0	0	0	0	0.0007	0	0.016
1683F-6	0.6191	0.0013	0.0014	0.3349	0.8047	0.0648	0.0092
1879-1	0	0	0	0	0	0	0.0366
1879-6	0	0	0	0.0002	0.2527	0	0
1866-1	0.1157	0	0	0.0005	0	0	0
1676F-1	0.0021	0.0678	0.0488	0.0307	0.0559	0.0004	0
1676F-2	0.3493	0	0	0	0	0	0
1676F-6	0	0	0	0.6806	0.1115	0.4744	0.0007
0460F-2	0.0091	0.0003	0	0.9094	0.0449	0.0827	0.1026
0460F-3	0	0	0	0.0077	0.0002	0.0003	0

## Sheet: Table S4
Table S4 Genetic diversity and haplotype frequency of mtCOI sequences observed among the wild and selected P. argenteus populations
Haplotype	BH	HH	NH	ES	ES_G1	ES_G2	ES_G3	Total	Relative frequencies
Hap_1	2	2	0	3	13	12	10	42	0.177966
Hap_2	10	14	16	15	5	14	5	79	0.334746
Hap_3	8	1	4	4	0	0	0	17	0.0720339
Hap_4	2	0	0	0	0	0	0	2	0.00847458
Hap_5	2	0	0	0	0	0	0	2	0.00847458
Hap_6	2	0	0	0	0	0	0	2	0.00847458
Hap_7	2	0	0	0	0	0	0	2	0.00847458
Hap_8	2	2	0	1	0	0	0	5	0.0211864
Hap_9	0	1	0	0	0	0	0	1	0.00423729
Hap_10	0	1	0	0	0	0	0	1	0.00423729
Hap_11	0	2	1	3	0	0	0	6	0.0254237
Hap_12	0	1	1	1	0	0	0	3	0.0127119
Hap_13	0	2	1	1	0	0	0	4	0.0169492
Hap_14	0	1	1	0	3	1	2	8	0.0338983
Hap_15	0	1	0	0	0	0	0	1	0.00423729
Hap_16	0	1	0	0	0	0	0	1	0.00423729
Hap_17	0	2	1	2	0	0	0	5	0.0211864
Hap_18	0	0	2	0	0	0	0	2	0.00847458
Hap_19	0	0	2	2	0	0	0	4	0.0169492
Hap_20	0	0	1	0	0	0	0	1	0.00423729
Hap_21	0	0	1	0	0	0	0	1	0.00423729
Hap_22	0	0	1	0	0	0	0	1	0.00423729
Hap_23	0	0	0	2	0	0	0	2	0.00847458
Hap_24	0	0	0	1	0	0	0	1	0.00423729
Hap_25	0	0	0	0	14	8	13	35	0.148305
Hap_26	0	0	0	0	1	1	6	8	0.0338983
Hd	0.81839	0.79355	0.74194	0.79832	0.71111	0.70635	0.76349	-	-
Pi	0.0036	0.00304	0.0199	0.00281	0.00295	0.00261	0.00315	-	-
k	2.48276	2.09462	13.7117	1.93613	2.03492	1.79683	2.17302	-	-
Note： Haplotype: number of individuals for each haplotype, Hd: haplotype diversity (±standard deviations), Pi: percent nucleotide diversity (±standard deviations), k: average number of nucleotide differences.

## Sheet: Table S5
Table S5 Genetic diversity and haplotype frequency of mtD-loop sequences observed among the wild and selected P. argenteus populations
Haplotype	BH	HH	NH	ES	ES_G1	ES_G2	ES_G3	Total	Relative frequencies
Hap_1	18	17	25	27	14	8	6	115	0.481172
Hap_2	8	1	2	0	4	3	4	22	0.0920502
Hap_3	2	0	0	0	0	0	0	2	0.0083682
Hap_4	2	0	0	0	0	0	0	2	0.0083682
Hap_5	2	0	0	0	0	0	0	2	0.0083682
Hap_6	0	1	0	0	0	0	0	1	0.0041841
Hap_7	0	3	0	3	1	1	1	9	0.0376569
Hap_8	0	1	0	0	0	0	0	1	0.0041841
Hap_9	0	2	0	0	2	0	12	16	0.0669456
Hap_10	0	3	2	1	0	0	0	6	0.0251046
Hap_11	0	1	0	2	0	0	0	3	0.0125523
Hap_12	0	1	0	0	0	0	0	1	0.0041841
Hap_13	0	1	0	0	0	0	0	1	0.0041841
Hap_14	0	0	1	0	0	0	0	1	0.0041841
Hap_15	0	0	1	0	0	0	0	1	0.0041841
Hap_16	0	0	1	0	0	0	0	1	0.0041841
Hap_17	0	0	0	1	0	0	0	1	0.0041841
Hap_18	0	0	0	1	1	7	1	10	0.041841
Hap_19	0	0	0	1	0	0	0	1	0.0041841
Hap_20	0	0	0	0	13	10	11	34	0.142259
Hap_21	0	0	0	0	1	7	1	9	0.0376569
Hd	0.62903	0.69247	0.69113	0.73651	0.72063	0.8127	0.7746	-	-
Pi	0.00181	0.00231	0.00117	0.0013	0.00233	0.00293	0.00309	-	-
k	0.75	0.95484	0.48387	0.5381	0.96349	1.21429	1.28095	-	-
Note： Haplotype: number of individuals for each haplotype, Hd: haplotype diversity (±standard deviations), Pi: percent nucleotide diversity (±standard deviations), k: average number of nucleotide differences.

## Sheet: Table S6
Table S6 Paired Nm and Fst values of the wild and cultured P. argenteus populations
Markers	Populations	HH	BH	NH	ES	ES-G1	ES-G2	ES-G3
Microsatellite loci	HH	0	7.54302	6.27912	4.751	2.73294	2.7635	2.57837
	BH	0.03208	0	6.83617	3.76671	2.37247	2.38852	2.12597
	NH	0.03829	0.03528	0	3.48692	2.36534	2.41525	2.23287
	ES	0.0499	0.06224	0.0669	0	5.63651	6.39364	4.67999
	ES-G1	0.08381	0.09533	0.09559	0.04247	0	15.5129	7.45179
	ES-G2	0.08296	0.09475	0.0938	0.03763	0.01586	0	7.42342
	ES-G3	0.08839	0.10522	0.10069	0.05071	0.03246	0.03258	0
mtCOI	HH	0	5.61	6.95	5.7	1.45	2.5	1.42
	BH	0.09323	0	10.03	23.6	1.46	2.96	1.4
	NH	0.05754	0.0125	0	8.73	3.76	5.55	3.59
	ES	0.08653	-0.01819	0.02018	0	1.9	4.6	1.82
	ES-G1	0.25581	0.19289	0.12692	0.16244	0	9.58	10.17
	ES-G2	0.13591	0.07696	0.06519	0.04472	0.04836	0	8.39
	ES-G3	0.26696	0.207	0.13815	0.17984	-0.0069	0.07146	0
mtD-loop	HH	0	5.43	5.52	3.92	2.36	1.23	2.21
	BH	0.04369	0	8.77	15.02	2.5	1.3	2.52
	NH	0.05376	0.0344	0	9.64	2.09	1.1	1.84
	ES	0.0741	-0.00338	0.02927	0	2.15	1.18	1.25
	ES-G1	0.13141	0.12193	0.15024	0.13945	0	4.34	6.8
	ES-G2	0.27134	0.24781	0.30077	0.26611	0.11907	0	2.5
	ES-G3	0.14356	0.12378	0.17249	0.15431	0.03362	0.16293	0
Note: The upper and lower triangle regions of each molecular marker represent paired Nm and Fst values, respectively.
